# Supplementary material for: Genome-Wide Identification, Evolution and Expression Analysis of the Glutathione S-Transferase Supergene Family in Euphorbiaceae
Source: Front Plant Sci. 2022 Mar 10;13:808279. doi: 10.3389/fpls.2022.808279 (PMC8963715; doi:10.3389/fpls.2022.808279)
Supplement: Supplementary Table 1 — Basic information of the GST supergene family in Ricinus communis. [file Table_1.XLSX]

## Sheet: Sheet1
Class	Gene Name	Id	AA	Weight	PI	GRAVY	Localization	Chr	Length	Position	Gene Type
Zeta	RcGSTZ1	Rc01T000170.3	264	29873.8	8.84	-0.14	Cytoplasmic	Chr1	12426	1160484..1172909	Dispersed
	RcGSTZ2	Rc03T006865.1	221	24778.6	5.96	-0.117	Mitochondrial、Cytoplasmic	Chr3	11607	33327171..33338777	Dispersed			a
Phi	RcGSTF1	Rc01T001078.1	217	24498.1	5.84	-0.175	Cytoplasmic	Chr1	1208	7627686..7628893	Tandem
	RcGSTF2	Rc01T001079.1	213	23890.6	6.06	-0.133	Cytoplasmic	Chr1	1551	7633083..7634633	Tandem
	RcGSTF3	Rc02T004934.1	218	24519.1	8.66	-0.417	Cytoplasmic、Mitochondrial	Chr2	861	37598561..37599421	Dispersed
	RcGSTF4	Rc05T011140.1	214	24837.7	6.97	-0.297	Cytoplasmic	Chr5	1651	16409603..16411253	Dispersed
Tau	RcGSTU1	Rc01T002763.1	225	26674.3	7.04	-0.237	Cytoplasmic	Chr1	1103	39197905..39199007	Tandem
	RcGSTU2	Rc01T002764.1	223	25950.1	8.33	-0.34	Cytoplasmic	Chr1	752	39202984..39203735	Tandem
	RcGSTU3	Rc01T002765.2	230	26517.9	6.4	-0.139	Cytoplasmic	Chr1	7659	39205623..39213281	Singleton
	RcGSTU4	Rc01T002766.1	443	51568.9	5.66	-0.321	Cytoplasmic	Chr1	3365	39213514..39216878	Proximal
	RcGSTU5	Rc03T006656.1	227	26162.2	5.17	-0.266	Cytoplasmic	Chr3	1432	30517084..30518515	Proximal
	RcGSTU6	Rc03T006658.1	224	25982.1	5.42	-0.269	Cytoplasmic	Chr3	2059	30547785..30549843	Proximal
	RcGSTU7	Rc05T012193.1	220	24940	5.07	0.013	Cytoplasmic	Chr5	1334	26664284..26665617	Dispersed
	RcGSTU8	Rc05T012552.1	491	56756.2	4.78	0.101	PlasmaMembrane	Chr5	18978	30084620..30103597	Dispersed
	RcGSTU9	Rc05T012710.1	236	26917.7	9.17	-0.001	Cytoplasmic	Chr5	1470	31492924..31494393	Dispersed
	RcGSTU10	Rc06T013495.1	220	25559.6	6.55	-0.393	Cytoplasmic	Chr6	970	4699562..4700531	Tandem
	RcGSTU11	Rc06T013496.1	220	25705.8	6.16	-0.379	Cytoplasmic	Chr6	1337	4702902..4704238	Tandem
	RcGSTU12	Rc06T013497.1	227	26398.8	6.25	-0.194	Cytoplasmic	Chr6	1428	4704756..4706183	Tandem
	RcGSTU13	Rc06T013498.1	223	25568.7	6.01	-0.17	Cytoplasmic	Chr6	1152	4708006..4709157	Tandem
	RcGSTU14	Rc06T014690.1	219	25415.3	5.4	-0.274	Cytoplasmic	Chr6	2277	28603653..28605929	Dispersed
	RcGSTU15	Rc07T016764.3	1531	174129	5.87	-0.452	Nuclear、Cytoplasmic	Chr7	17442	24930681..24948122	WGD or Segmental
	RcGSTU16	Rc08T017877.1	225	25909	6.46	-0.28	Cytoplasmic	Chr8	1135	3834123..3835257	Dispersed
	RcGSTU17	Rc08T018636.1	221	25160	5.28	-0.212	Cytoplasmic	Chr8	1182	19820122..19821303	Dispersed
	RcGSTU18	Rc08T019094.1	217	24886.9	6.55	-0.288	Cytoplasmic	Chr8	1151	25808639..25809789	Dispersed
	RcGSTU19	Rc09T019921.1	223	25570.4	5.08	-0.247	Cytoplasmic	Chr9	1014	2565165..2566178	Dispersed
	RcGSTU20	Rc10T023882.1	260	29645.4	6.27	-0.264	Cytoplasmic	Chr10	2953	21687068..21690020	Tandem
	RcGSTU21	Rc10T023883.1	229	26149.1	5.14	-0.196	Cytoplasmic	Chr10	1322	21690721..21692042	Tandem
	RcGSTU22	Rc10T023884.1	229	26082.2	5.71	-0.208	Cytoplasmic	Chr10	801	21694320..21695120	Tandem
	RcGSTU23	Rc10T023885.1	190	21781.7	9.34	-0.147	Mitochondrial、Cytoplasmic	Chr10	782	21698264..21699045	Tandem
	RcGSTU24	Rc10T023915.1	216	24795.9	5.26	-0.061	Cytoplasmic	Chr10	1055	22013522..22014576	Tandem
	RcGSTU25	Rc10T023916.1	216	24599.5	5.5	-0.2	Cytoplasmic	Chr10	786	22016621..22017406	Tandem
TCHQD	RcTCHQD1	Rc02T004028.1	267	31723.6	9.53	-0.426	Mitochondrial、Plasma Membrane	Chr2	3330	31016470..31019799	Dispersed
Theta	RcGSTT1	Rc05T010248.1	768	87042.3	8.1	-0.313	Cytoplasmic	Chr5	14273	6701238..6715510	Dispersed
DHAR	RcDHAR1	Rc05T012311.1	267	29823.6	8.69	-0.195	Chloroplast、Mitochondrial	Chr5	6194	28062952..28069145	Dispersed
	RcDHAR2	Rc08T018730.1	212	23756.6	5.89	-0.176	Cytoplasmic	Chr8	3944	21835800..21839743	Proximal
	RcDHAR3	Rc08T018735.1	212	23561.2	5.78	-0.107	Cytoplasmic	Chr8	3531	21916709..21920239	Proximal
Lambda	RcGSTL1	Rc08T018812.1	306	34416.2	5.37	-0.264	Chloroplast	Chr8	5593	22989898..22995490	WGD or Segmental
	RcGSTL2	Rc10T022087.1	844	94033.8	5.2	0.043	PlasmaMembrane	Chr10	11199	223982..235180	WGD or Segmental
	RcGSTL3	Rc10T022088.1	216	24912.3	5.09	-0.339	Cytoplasmic	Chr10	1519	243014..244532	Tandem
Omega	RcGSTO1	Rc04T008801.1	751	86313.2	8.65	-0.257	PlasmaMembrane	Chr4	46720	16481844..16528563	Dispersed
	RcGSTO2	Rc09T020271.1	418	46928.6	8.35	-0.311	Extracellular	Chr9	2882	5325951..5328832	Tandem
	RcGSTO3	RcUnT024660.1	375	42343.6	9.41	-0.284	Extracellular	Scf24	2852	113075..115926	WGD or Segmental
EF1Bγ1	RcEF1Bγ1	Rc08T017921.1	423	48225.5	6.39	-0.494	Cytoplasmic	Chr8	2965	4260774..4263738	Dispersed
MAPEG	RcMAPEG1	Rc02T004904.1	351	39826.5	7.11	-0.246	Chloroplast	Chr2	2154	37376387..37378540	Singleton
