# Supplementary material for: Genome-Wide Identification, Evolution and Expression Analysis of the Glutathione S-Transferase Supergene Family in Euphorbiaceae
Source: Front Plant Sci. 2022 Mar 10;13:808279. doi: 10.3389/fpls.2022.808279 (PMC8963715; doi:10.3389/fpls.2022.808279)
Supplement: Supplementary Table 2 — Basic information of the GST supergene family in Jatropha curcas. [file Table_2.XLSX]

## Sheet: Sheet1
Class	Gene Name	Id	AA	Weight	PI	GRAVY	Localization	Chr	Chr Rename	Length	position	Gene Type
Zeta	JcGSTZ1	XP_012083571.1	225	25471.4	5.48	-0.084	Cytoplasm.	RJC1_Hi-C scaffold_22	Scf1	4461	334195..338655	Singleton
	JcGSTZ2	XP_012078858.1	223	25443.5	6.97	-0.18	Cytoplasm.	RJC1_Hi-C scaffold_410	Scf7	4433	3088047..3092479	Singleton
Theta	JcGSTT1	XP_012074144.1	250	28444.1	9.28	-0.16	Cytoplasm.	RJC1_Hi-C scaffold_117	Scf2	3205	55386..58590	Singleton
	JcGSTT2	XP_037493399.1	162	18473.9	6.7	-0.373	Cytoplasm.	RJC1_Hi-C scaffold_245	Scf4	2151	2303574..2305724	Singleton
	JcGSTT3	XP_037493608.1	250	28314.8	9.61	-0.321	Cytoplasm.	RJC1_Hi-C scaffold_245	Scf4	13367	2295353..2308719	Singleton
DHAR	JcDHAR1	NP_001295678.1	212	23522.2	5.91	-0.131	Cytoplasm.	RJC1_Hi-C scaffold_200	Scf3	3580	440871..444450	Singleton
	JcDHAR2	XP_012077799.1	271	30099.8	9.06	-0.211	Cytoplasm. Nucleus.	RJC1_Hi-C scaffold_1218	Scf20	7453	1543956..1551408	Singleton
Tau	JcGSTU1	XP_012073341.1	216	25010.9	5.07	-0.193	Cytoplasm.	RJC1_Hi-C scaffold_245	Scf4	1031	5583191..5584221	Singleton
	JcGSTU2	XP_020535273.1	237	27433.1	7.65	-0.354	Cytoplasm.	RJC1_Hi-C scaffold_245	Scf4	1261	5573024..5574284	Singleton
	JcGSTU3	XP_020535274.1	222	25585.7	6.01	-0.26	Cytoplasm.	RJC1_Hi-C scaffold_245	Scf4	1015	5574641..5575655	Singleton
	JcGSTU4	XP_012066935.2	223	25603.8	6.12	-0.176	Cytoplasm.	RJC1_Hi-C scaffold_457	Scf8	1173	374615..375787	Singleton
	JcGSTU5	XP_012066939.1	226	26776.3	7.27	-0.35	Cytoplasm.	RJC1_Hi-C scaffold_457	Scf8	1430	340018..341447	Singleton
	JcGSTU6	XP_020533362.1	197	22652	5.9	-0.529	Cytoplasm.	RJC1_Hi-C scaffold_457	Scf8	2793	346624..349416	Singleton
	JcGSTU7	XP_037495403.1	224	26399.8	6.34	-0.224	Cytoplasm.	RJC1_Hi-C scaffold_504	Scf10	1492	2381142..2382633	Singleton
	JcGSTU8	XP_012074717.1	222	25072.2	5.44	-0.124	Cytoplasm.	RJC1_Hi-C scaffold_509	Scf11	2172	21866..24037	Singleton
	JcGSTU9	XP_012078164.1	219	25405.8	6.76	-0.16	Cytoplasm.	RJC1_Hi-C scaffold_880	Scf15	1251	477130..478380	Singleton
	JcGSTU10	XP_012091975.2	1193	135618	8.34	-0.122	Chloroplast.	RJC1_Hi-C scaffold_1008	Scf16	9349	545397..554745	Singleton
	JcGSTU11	XP_012091976.1	236	26327.8	6.76	0.048	Cytoplasm.	RJC1_Hi-C scaffold_1008	Scf16	1308	547377..548684	Singleton
	JcGSTU12	XP_012079762.1	496	56135.7	5.77	-0.058	Nucleus.	RJC1_Hi-C scaffold_1083	Scf17	3634	39115..42748	Singleton
	JcGSTU13	XP_012069839.1	230	26977.3	6.16	-0.275	Cytoplasm.	RJC1_Hi-C scaffold_1158	Scf18	963	3312673..3313635	Singleton
	JcGSTU14	XP_012077661.1	212	24437.6	5.54	-0.206	Cytoplasm.	RJC1_Hi-C scaffold_1158	Scf18	1383	3752506..3753888	Singleton
	JcGSTU15	XP_012077662.1	220	25375.5	5.44	-0.183	Cytoplasm.	RJC1_Hi-C scaffold_1158	Scf18	1204	3750504..3751707	Singleton
	JcGSTU16	XP_012065460.2	233	26983.1	5.55	-0.316	Cytoplasm.	RJC1_Hi-C scaffold_1202	Scf19	1013	8615652..8616664	Singleton
	JcGSTU17	XP_037491645.1	184	21248.7	5.38	-0.117	Cytoplasm.	RJC1_Hi-C scaffold_1202	Scf19	8757	522370..531126	Singleton
	JcGSTU18	XP_012070304.1	217	24856.1	9.03	-0.219	Cytoplasm.	RJC1_Hi-C scaffold_1227	Scf21	907	2121477..2122383	Singleton
Phi	JcGSTF1	XP_012073713.1	217	24468.1	8.25	-0.375	Cytoplasm.	RJC1_Hi-C scaffold_245	Scf4	1193	7566895..7568087	Singleton
	JcGSTF2	XP_012089847.3	210	24261	6.24	-0.284	Cytoplasm.	RJC1_Hi-C scaffold_354	Scf6	1239	750371..751609	Singleton
	JcGSTF3	XP_020535763.1	215	24657.5	6.08	-0.201	Cytoplasm.	RJC1_Hi-C scaffold_1202	Scf19	4102	21427063..21431164	Singleton
	JcGSTF4	XP_012082715.1	217	24656.3	5.9	-0.224	Cytoplasm.	RJC1_Hi-C scaffold_1227	Scf21	1123	201474..202596	Singleton
	JcGSTF5	XP_012082716.1	214	24027.9	6.24	-0.066	Cytoplasm.	RJC1_Hi-C scaffold_1227	Scf21	1257	197792..199048	Singleton
Lambda	JcGSTL1	XP_012082249.1	292	33178	6.45	-0.233	Chloroplast.	RJC1_Hi-C scaffold_324	Scf5	2438	139698..142135	Singleton
	JcGSTL2	XP_012082250.1	240	27373.1	5.17	-0.39	Cytoplasm.	RJC1_Hi-C scaffold_324	Scf5	2934	135767..138700	Singleton
	JcGSTL3	XP_037494350.1	221	25598.2	4.86	-0.443	Cytoplasm.	RJC1_Hi-C scaffold_324	Scf5	3508	142491..145998	Singleton
	JcGSTL4	XP_012073542.1	301	34140.9	7.63	-0.378	Cytoplasm.	RJC1_Hi-C scaffold_471	Scf9	5254	327462..332715	Singleton
Omega	JcGSTO1	XP_012081268.1	367	42048.1	7.58	-0.325	Chloroplast.	RJC1_Hi-C scaffold_504	Scf10	3165	371883..375047	Singleton
MAPEG	JcMAPEG1	XP_012073758.1	316	35616.7	9.12	-0.324	Chloroplast.	RJC1_Hi-C scaffold_693	Scf12	2735	72519..75253	Singleton
EF1Bγ	JcEF1Bγ1	XP_012066699.1	423	48330.6	6.32	-0.461	Cytoplasm.	RJC1_Hi-C scaffold_782	Scf13	3042	204142..207183	Singleton
TCHQD	JcTCHQD1	XP_012078326.1	266	31280.1	9.49	-0.418	Cytoplasm.	RJC1_Hi-C scaffold_842	Scf14	2787	2299622..2302408	Singleton
