# Supplementary material for: Genome-Wide Identification, Evolution and Expression Analysis of the Glutathione S-Transferase Supergene Family in Euphorbiaceae
Source: Front Plant Sci. 2022 Mar 10;13:808279. doi: 10.3389/fpls.2022.808279 (PMC8963715; doi:10.3389/fpls.2022.808279)
Supplement: Supplementary Table 3 — Basic information of the GST supergene family in Hevea brasiliensis. [file Table_3.XLSX]

## Sheet: Sheet1
Class	Gene Name	Id	AA	Weight	PI	GRAVY	Localization	Chr	Chr Rename	Length	Position	Gene Type
Tau	HbGSTU1	XP_021673233.1	259	29781.5	7.03	-0.224	Cytoplasmic	ASM165405v1 scaffold0002	HbScf1	1307	4969990..4971296	Tandem
	HbGSTU2	XP_021673343.1	225	25863.9	6.6	-0.274	Cytoplasmic	ASM165405v1 scaffold0002	HbScf1	1048	4971723..4972770	Tandem
	HbGSTU3	XP_021673454.1	221	25435.6	6.14	-0.167	Cytoplasmic	ASM165405v1 scaffold0002	HbScf1	1078	4987676..4988753	Tandem
	HbGSTU4	XP_021673545.1	216	25041.9	5.39	-0.332	Cytoplasmic	ASM165405v1 scaffold0002	HbScf1	1570	4965654..4967223	Proximal
	HbGSTU5	XP_021669224.1	219	25442.5	5.28	-0.256	Cytoplasmic	ASM165405v1 scaffold0009	HbScf2	1215	722578..723792	Dispersed
	HbGSTU6	XP_021669553.1	228	26375.6	5.31	-0.205	Cytoplasmic	ASM165405v1 scaffold0009	HbScf2	970	3642634..3643603	Dispersed
	HbGSTU7	XP_021652560.1	222	25725.1	6.47	-0.184	Cytoplasmic	ASM165405v1 scaffold0045	HbScf7	952	99023..99974	WGD or Segmental
	HbGSTU8	XP_021652573.1	222	25864.1	5.92	-0.23	Cytoplasmic	ASM165405v1 scaffold0045	HbScf7	966	104053..105018	Tandem
	HbGSTU9	XP_021652610.1	222	25724.1	6.92	-0.184	Cytoplasmic	ASM165405v1 scaffold0045	HbScf7	950	116510..117459	Tandem
	HbGSTU10	XP_021652636.1	224	26132.5	7.26	-0.215	Cytoplasmic	ASM165405v1 scaffold0045	HbScf7	980	131455..132434	WGD or Segmental
	HbGSTU11	XP_021665135.1	230	26415.7	5.91	-0.248	Cytoplasmic	ASM165405v1 scaffold0062	HbScf8	1214	204670..205883	Dispersed
	HbGSTU12	XP_021670613.1	219	25351.5	6.22	-0.278	Cytoplasmic	ASM165405v1 scaffold0135	HbScf13	1469	1577832..1579300	Dispersed
	HbGSTU13	XP_021673001.1	219	25470.6	8.52	-0.395	Cytoplasmic	ASM165405v1 scaffold0164	HbScf14	1996	1268033..1270028	Dispersed
	HbGSTU14	XP_021673144.1	232	27290.7	7.03	-0.304	Cytoplasmic	ASM165405v1 scaffold0167	HbScf15	1040	1313400..1314439	Dispersed
	HbGSTU15	XP_021673212.1	226	26353.7	7.7	-0.261	Cytoplasmic	ASM165405v1 scaffold0168	HbScf16	1143	986658..987800	WGD or Segmental
	HbGSTU16	XP_021673275.1	230	26223.4	5.9	-0.215	Cytoplasmic	ASM165405v1 scaffold0168	HbScf16	1155	1000729..1001883	Tandem
	HbGSTU17	XP_021676629.1	225	26008.3	5.66	-0.202	Cytoplasmic	ASM165405v1 scaffold0224	HbScf20	1530	134542..136071	Dispersed
	HbGSTU18	XP_021676719.1	220	25336.4	5.64	-0.225	Cytoplasmic	ASM165405v1 scaffold0228	HbScf21	1047	813289..814335	Tandem
	HbGSTU19	XP_021676720.1	218	25269.3	5.57	-0.27	Cytoplasmic	ASM165405v1 scaffold0228	HbScf21	1045	816287..817331	Tandem
	HbGSTU20	XP_021676721.1	220	25266.3	5.85	-0.266	Cytoplasmic	ASM165405v1 scaffold0228	HbScf21	1034	824559..825592	Tandem
	HbGSTU21	XP_021683641.1	222	25360.5	5.9	-0.162	Cytoplasmic	ASM165405v1 scaffold0364	HbScf24	1647	71609..73255	WGD or Segmental
	HbGSTU22	XP_021685373.1	231	25515.5	6.34	-0.026	Cytoplasmic	ASM165405v1 scaffold0397	HbScf25	1456	269705..271160	Dispersed
	HbGSTU23	XP_021690741.1	220	25290.4	6.92	-0.25	Cytoplasmic	ASM165405v1 scaffold0518	HbScf29	1648	1541..3188	Dispersed
	HbGSTU24	XP_021636919.1	220	25470.2	5.84	-0.396	Cytoplasmic	ASM165405v1 scaffold0620	HbScf30	1075	625148..626222	Dispersed
	HbGSTU25	XP_021638849.1	211	23962.7	5.7	-0.208	Cytoplasmic	ASM165405v1 scaffold0661	HbScf31	1505	264813..266317	WGD or Segmental
	HbGSTU26	XP_021640156.1	234	26784.8	6.11	-0.279	Cytoplasmic	ASM165405v1 scaffold0702	HbScf32	1355	453765..455119	Tandem
	HbGSTU27	XP_021640157.1	234	26784.8	6.11	-0.279	Cytoplasmic	ASM165405v1 scaffold0702	HbScf32	2703	450576..453278	WGD or Segmental
	HbGSTU28	XP_021642506.1	244	27945.2	7.79	-0.336	Cytoplasmic	ASM165405v1 scaffold0781	HbScf34	2161	186577..188737	Proximal
	HbGSTU29	XP_021642507.1	221	25428.5	5.84	-0.139	Cytoplasmic	ASM165405v1 scaffold0781	HbScf34	1000	185521..186520	WGD or Segmental
	HbGSTU30	XP_021642518.1	227	26638	8.8	-0.196	Cytoplasmic	ASM165405v1 scaffold0781	HbScf34	2775	189583..192357	Tandem
	HbGSTU31	XP_021642581.1	224	25910.3	7.73	-0.235	Cytoplasmic	ASM165405v1 scaffold0781	HbScf34	1042	192694..193735	WGD or Segmental
	HbGSTU32	XP_021642847.1	221	24852.9	5.67	-0.031	Cytoplasmic	ASM165405v1 scaffold0786	HbScf35	1312	374220..375531	Dispersed
	HbGSTU33	XP_021645151.1	227	26015.1	7.69	-0.26	Cytoplasmic	ASM165405v1 scaffold0853	HbScf36	1015	294435..295449	WGD or Segmental
	HbGSTU34	XP_021645380.1	231	25973	6.14	-0.187	Cytoplasmic	ASM165405v1 scaffold0862	HbScf37	1925	410049..411973	Tandem
	HbGSTU35	XP_021645381.1	231	25699.7	5.4	-0.072	Cytoplasmic	ASM165405v1 scaffold0862	HbScf37	1320	427550..428869	Proximal
	HbGSTU36	XP_021646493.1	224	25646.8	6.18	-0.127	Cytoplasmic	ASM165405v1 scaffold0900	HbScf38	1626	334473..336098	Dispersed
	HbGSTU37	XP_021649257.1	224	26056.1	5.39	-0.235	Cytoplasmic	ASM165405v1 scaffold1012	HbScf40	1233	291864..293096	Dispersed
	HbGSTU38	XP_021655048.1	220	25400.5	5.7	-0.241	Cytoplasmic	ASM165405v1 scaffold1318	HbScf43	454	15081..15534	Dispersed
	HbGSTU39	XP_021655558.1	218	25157.3	6.01	-0.189	Cytoplasmic	ASM165405v1 scaffold1361	HbScf44	1530	114116..115645	Tandem
	HbGSTU40	XP_021656340.1	220	25497.7	6.98	-0.205	Cytoplasmic	ASM165405v1 scaffold1437	HbScf45	982	100083..101064	Dispersed
	HbGSTU41	XP_021656376.1	265	30776.9	8.39	-0.214	Cytoplasmic	ASM165405v1 scaffold1440	HbScf46	1123	111888..113010	Dispersed
	HbGSTU42	XP_021656908.1	228	26116.4	5.54	-0.043	Cytoplasmic	ASM165405v1 scaffold1490	HbScf47	1084	55638..56721	Tandem
	HbGSTU43	XP_021656910.1	220	25113.1	5.01	-0.109	Cytoplasmic	ASM165405v1 scaffold1490	HbScf47	949	64907..65855	Tandem
	HbGSTU44	XP_021656911.1	220	25292.5	5.42	-0.101	Cytoplasmic	ASM165405v1 scaffold1490	HbScf47	747	58794..59540	Tandem
	HbGSTU45	XP_021656947.1	225	25507.6	6.33	-0.229	Cytoplasmic	ASM165405v1 scaffold1497	HbScf48	1014	88684..89697	WGD or Segmental
	HbGSTU46	XP_021662663.1	220	25602.6	7.69	-0.308	Cytoplasmic	ASM165405v1 scaffold2783	HbScf51	1108	9951..11058	Proximal
	HbGSTU47	XP_021662665.1	190	21953.5	5.64	-0.076	Cytoplasmic	ASM165405v1 scaffold2783	HbScf51	994	15734..16727	Tandem
	HbGSTU48	XP_021662666.1	237	27175.2	5.5	-0.294	Cytoplasmic	ASM165405v1 scaffold2783	HbScf51	1023	18596..19618	Tandem
	HbGSTU49	XP_021662667.1	221	25560.5	5.26	-0.143	Cytoplasmic	ASM165405v1 scaffold2783	HbScf51	1019	20950..21968	Tandem
	HbGSTU50	XP_021663104.1	228	26547.9	5.73	-0.215	Cytoplasmic	ASM165405v1 scaffold3068	HbScf52	911	361..1271	Tandem
	HbGSTU51	XP_021663105.1	228	26512.8	5.35	-0.242	Cytoplasmic	ASM165405v1 scaffold3068	HbScf52	917	10849..11765	Tandem
	HbGSTU52	XP_021663623.1	228	26449.7	5.32	-0.221	Cytoplasmic	ASM165405v1 scaffold3595	HbScf53	923	8909..9831	Dispersed
Omega	HbGSTO1	XP_021685507.1	324	37255.1	6.1	-0.518	Cytoplasmic	ASM165405v1 scaffold0019	HbScf3	3332	2672709..2676040	Tandem
	HbGSTO2	XP_021646206.1	411	45862.2	7.96	-0.303	Periplasmic、Extracellular、OuterMembrane	ASM165405v1 scaffold0037	HbScf6	1791	3043203..3044993	Dispersed
Zeta	HBGSTZ1	XP_021687036.1	182	20418.5	5.94	-0.181	Periplasmic	ASM165405v1 scaffold0021	HbScf4	3599	951602..955200	Tandem
Lambda	HbGSTL1	XP_021638083.1	303	34819.1	8.16	-0.36	Cytoplasmic	ASM165405v1 scaffold0029	HbScf5	3210	3173304..3176513	WGD or Segmental
	HbGSTL2	XP_021638097.1	270	30632.2	5.89	-0.263	Periplasmic	ASM165405v1 scaffold0029	HbScf5	2909	3155249..3158157	Tandem
	HbGSTL3	XP_021638118.1	241	27436.6	5.54	-0.145	Cytoplasmic	ASM165405v1 scaffold0029	HbScf5	3058	3168649..3171706	Tandem
	HbGSTL4	XP_021666855.1	209	23796.2	4.97	-0.271	Cytoplasmic	ASM165405v1 scaffold0086	HbScf10	3354	1397793..1401146	Tandem
	HbGSTL5	XP_021666857.1	240	27555.8	5.57	-0.25	Cytoplasmic	ASM165405v1 scaffold0086	HbScf10	2614	1410020..1412633	WGD or Segmental
	HbGSTL6	XP_021666859.1	240	27569.8	5.57	-0.248	Cytoplasmic	ASM165405v1 scaffold0086	HbScf10	2687	1403880..1406566	Tandem
	HbGSTL7	XP_021674502.1	330	37431.5	6.61	-0.397	Periplasmic	ASM165405v1 scaffold0190	HbScf17	3973	609041..613013	Tandem
	HbGSTL8	XP_021660818.1	302	34365.1	6.24	-0.366	Periplasmic	ASM165405v1 scaffold2112	HbScf50	4134	28417..32550	Tandem
TCHQD	HbTCHQD1	XP_021665968.1	267	31495.4	9.25	-0.417	Cytoplasmic	ASM165405v1 scaffold0073	HbScf9	2832	64555..67386	Tandem
MAPEG	HbMAPEG1	XP_021668093.1	323	36047	7.72	-0.288	Periplasmic	ASM165405v1 scaffold0100	HbScf11	2707	1049343..1052049	WGD or Segmental
	HbMAPEG2	XP_021652611.1	330	36613.7	8.96	-0.262	OuterMembrane、Periplasmic	ASM165405v1 scaffold1173	HbScf42	4200	165215..169414	Dispersed
Zeta	HbGSTZ2	XP_021668561.1	225	25423.3	5.48	-0.095	Cytoplasmic、Periplasmic	ASM165405v1 scaffold0105	HbScf12	4688	214503..219190	Tandem
	HbGSTZ3	XP_021663767.1	218	24842.7	7.01	-0.197	Cytoplasmic	ASM165405v1 scaffold3758	HbScf54	4276	1201..5476	Tandem
Theta	HbGSTT1	XP_021674983.1	229	26131	6.07	-0.206	Cytoplasmic	ASM165405v1 scaffold0196	HbScf18	3699	423381..427079	Tandem
	HbGSTT2	XP_021674984.1	229	25982	6.41	-0.1	Cytoplasmic	ASM165405v1 scaffold0196	HbScf18	3303	413760..417062	Tandem
	HbGSTT3	XP_021674985.1	251	28550.1	9.38	-0.203	Cytoplasmic	ASM165405v1 scaffold0196	HbScf18	3922	459484..463405	Tandem
	HbGSTT4	XP_021651562.1	229	25896.6	5.98	-0.256	Cytoplasmic	ASM165405v1 scaffold1121	HbScf41	4061	97258..101318	Tandem
Phi	HbGSTF1	XP_021675011.1	217	24424	5.47	-0.154	Cytoplasmic	ASM165405v1 scaffold0197	HbScf19	849	1248509..1249357	WGD or Segmental
	HbGSTF2	XP_021675019.1	240	27262.3	5.24	-0.282	Cytoplasmic	ASM165405v1 scaffold0197	HbScf19	2502	1250693..1253194	Tandem
	HbGSTF3	XP_021675083.1	214	23946.5	5.81	-0.165	Cytoplasmic	ASM165405v1 scaffold0197	HbScf19	1205	1256417..1257621	Tandem
	HbGSTF4	XP_021687630.1	222	25460.3	8.43	-0.334	Cytoplasmic	ASM165405v1 scaffold0434	HbScf27	1346	13753..15098	Tandem
	HbGSTF5	XP_021641349.1	218	24509.1	8.33	-0.406	Periplasmic	ASM165405v1 scaffold0742	HbScf33	1312	545346..546657	Dispersed
	HbGSTF6	XP_021642879.1	214	24488.3	5.42	-0.137	Cytoplasmic	ASM165405v1 scaffold0786	HbScf35	1449	511008..512456	Dispersed
	HbGSTF7	XP_021647904.1	239	26666.5	9.13	-0.347	Cytoplasmic	ASM165405v1 scaffold0944	HbScf39	1789	302983..304771	WGD or Segmental
	HbGSTF8	XP_021647905.1	213	23833.5	6.3	-0.099	Cytoplasmic	ASM165405v1 scaffold0944	HbScf39	1281	313762..315042	WGD or Segmental
DHAR	HbDHAR1	XP_021679058.1	212	23815.5	5.69	-0.163	Cytoplasmic	ASM165405v1 scaffold0276	HbScf22	3653	81305..84957	Dispersed
	HbDHAR2	XP_021680360.1	212	23783.5	6.08	-0.215	Cytoplasmic	ASM165405v1 scaffold0304	HbScf23	4325	975962..980286	Dispersed
	HbDHAR3	XP_021689585.1	273	30267	8.48	-0.143	Periplasmic	ASM165405v1 scaffold0476	HbScf28	6645	167809..174453	Dispersed
EF1Bγ	HbEF1Bγ1	XP_021686143.1	423	48331.6	6.15	-0.482	Periplasmic、Cytoplasmic	ASM165405v1 scaffold0410	HbScf26	3008	1070851..1073858	Tandem
	HbEF1Bγ2	XP_021660692.1	424	48487.8	5.69	-0.468	Cytoplasmic、Periplasmic	ASM165405v1 scaffold2091	HbScf49	3452	64..3515	Dispersed
