# Supplementary material for: Genome-Wide Identification, Evolution and Expression Analysis of the Glutathione S-Transferase Supergene Family in Euphorbiaceae
Source: Front Plant Sci. 2022 Mar 10;13:808279. doi: 10.3389/fpls.2022.808279 (PMC8963715; doi:10.3389/fpls.2022.808279)
Supplement: Supplementary Table 4 — Basic information of the GST supergene family in Manihot esculenta. [file Table_4.XLSX]

## Sheet: Sheet1
Class	Gene Name	Id	AA	Weight	PI	GRAVY	Localization	Chr	length	Position	Gene Type
Tau	MeGSTU1	Manes.01G167401.1	221	25441.6	6.33	-0.146	Cytoplasmic	Chromosome01	1105	35045396..35046500	WGD or Segmental
	MeGSTU2	Manes.01G192700.1	230	25450.5	6.34	-0.088	Cytoplasmic	Chromosome01	1189	36748764..36749952	Dispersed
	MeGSTU3	Manes.01G123300.1	222	24959.2	5.4	0.06	Cytoplasmic	Chromosome01	1286	31888228..31889513	Dispersed
	MeGSTU4	Manes.01G186001.1	179	20071.2	5.84	-0.153	Cytoplasmic	Chromosome01	710	36319663..36320372	Dispersed
	MeGSTU5	Manes.02G125900.1	219	25243.3	7.88	-0.24	Cytoplasmic、Mitochondrial	Chromosome02	746	9532267..9533012	Tandem
	MeGSTU6	Manes.02G148100.1	223	25392.6	6.15	-0.158	Cytoplasmic	Chromosome02	865	11385857..11386721	Dispersed
	MeGSTU7	Manes.02G126300.1	224	25904.4	6.65	-0.179	Cytoplasmic	Chromosome02	1099	9588923..9590021	Tandem
	MeGSTU8	Manes.02G126000.1	222	25838	5.67	-0.265	Cytoplasmic	Chromosome02	1990	9582874..9584863	Tandem
	MeGSTU9	Manes.02G126200.1	224	25929.2	5.78	-0.261	Cytoplasmic	Chromosome02	1248	9586671..9587918	WGD or Segmental
	MeGSTU10	Manes.03G155300.1	232	26735.1	5.47	-0.287	Cytoplasmic	Chromosome03	781	28297623..28298403	Tandem
	MeGSTU11	Manes.03G090500.1	219	25225.2	5.61	-0.28	Cytoplasmic	Chromosome03	2238	20572969..20575206	WGD or Segmental
	MeGSTU12	Manes.03G155200.1	220	25329.5	6.02	-0.238	Cytoplasmic	Chromosome03	1016	28294303..28295318	WGD or Segmental
	MeGSTU13	Manes.04G124200.6	218	25144.1	5.67	-0.116	Cytoplasmic	Chromosome04	977	32496164..32497140	Tandem
	MeGSTU14	Manes.04G124100.1	220	25791.6	6.1	-0.387	Cytoplasmic、Mitochondrial	Chromosome04	2937	32491972..32494908	WGD or Segmental
	MeGSTU15	Manes.04G124300.1	221	25471.3	5.13	-0.119	Cytoplasmic	Chromosome04	1138	32497862..32498999	Dispersed
	MeGSTU16	Manes.06G093140.1	378	41651.3	9.16	-0.074	Nuclear、PlasmaMembrane	Chromosome06	1794	22812124..22813917	Proximal
	MeGSTU17	Manes.06G093260.1	249	28108.4	7.83	-0.361	Cytoplasmic、Mitochondrial	Chromosome06	996	22828614..22829609	Proximal
	MeGSTU18	Manes.07G029200.1	218	25284.5	6.77	-0.138	Cytoplasmic	Chromosome07	1024	3184466..3185489	WGD or Segmental
	MeGSTU19	Manes.08G160100.1	236	27278.1	8.74	-0.101	Cytoplasmic	Chromosome08	1837	39597495..39599331	Tandem
	MeGSTU20	Manes.09G086100.1	221	25532.5	5.54	-0.322	Cytoplasmic	Chromosome09	1165	25680577..25681741	Tandem
	MeGSTU21	Manes.09G098900.1	217	24921.9	5.7	-0.218	Cytoplasmic	Chromosome09	1241	29724852..29726092	WGD or Segmental
	MeGSTU22	Manes.09G086200.1	221	25506.5	6.03	-0.304	Cytoplasmic	Chromosome09	1232	25689148..25690379	Proximal
	MeGSTU23	Manes.09G086532.1	221	25500.5	5.58	-0.263	Cytoplasmic	Chromosome09	1421	25706602..25708022	Tandem
	MeGSTU24	Manes.09G086566.1	221	25591.6	5.59	-0.306	Cytoplasmic	Chromosome09	1514	25746664..25748177	Tandem
	MeGSTU25	Manes.09G086366.1	221	25459.4	5.58	-0.302	Cytoplasmic	Chromosome09	1098	25694429..25695526	Tandem
	MeGSTU26	Manes.09G086400.1	221	25519.6	5.78	-0.282	Cytoplasmic	Chromosome09	1510	25715542..25717051	Tandem
	MeGSTU27	Manes.09G086166.1	221	25448.4	5.58	-0.268	Cytoplasmic	Chromosome09	1450	25662589..25664038	Tandem
	MeGSTU28	Manes.09G132400.1	220	25166.3	5.19	-0.118	Cytoplasmic	Chromosome09	1819	33363210..33365028	Tandem
	MeGSTU29	Manes.09G098800.1	220	25441.5	5.8	-0.233	Cytoplasmic	Chromosome09	1790	29721188..29722977	WGD or Segmental
	MeGSTU30	Manes.09G090900.1	221	25444.5	5.58	-0.269	Cytoplasmic	Chromosome09	1276	25772733..25774008	Tandem
	MeGSTU31	Manes.09G086732.1	221	25586.6	5.58	-0.267	Cytoplasmic	Chromosome09	1490	25762249..25763738	Tandem
	MeGSTU32	Manes.09G132300.1	227	25989.4	6.14	-0.063	Cytoplasmic、Chloroplast	Chromosome09	1205	33359406..33360610	Tandem
	MeGSTU33	Manes.09G132200.1	221	25624.8	5.57	-0.22	Cytoplasmic	Chromosome09	1549	33357515..33359063	Tandem
	MeGSTU34	Manes.10G113500.1	225	26302.6	6.37	-0.276	Cytoplasmic	Chromosome10	1117	26353307..26354423	WGD or Segmental
	MeGSTU35	Manes.10G113400.1	225	25838.1	5.19	-0.139	Cytoplasmic	Chromosome10	1004	26391855..26392858	Tandem
	MeGSTU36	Manes.11G046301.2	274	31110.9	6.95	-0.213	Cytoplasmic	Chromosome11	5236	4950995..4956230	Tandem
	MeGSTU37	Manes.11G046600.1	226	25860.9	5.16	-0.247	Cytoplasmic	Chromosome11	1212	4965487..4966698	Proximal
	MeGSTU38	Manes.11G046200.1	221	25177.1	5.9	-0.242	Cytoplasmic	Chromosome11	1093	4949623..4950715	Tandem
	MeGSTU39	Manes.11G046400.2	274	31197	6.6	-0.162	Cytoplasmic	Chromosome11	1114	4960426..4961539	Proximal
	MeGSTU40	Manes.11G046100.1	221	25168.1	5.52	-0.252	Cytoplasmic	Chromosome11	1084	4941974..4943057	Tandem
	MeGSTU41	Manes.11G046000.1	221	25220.2	5.7	-0.221	Cytoplasmic	Chromosome11	1387	4932679..4934065	WGD or Segmental
	MeGSTU42	Manes.12G039900.1	257	29969.9	8.67	-0.334	Cytoplasmic	Chromosome12	1693	3510024..3511716	WGD or Segmental
	MeGSTU43	Manes.13G042200.1	225	26193.3	5.7	-0.25	Cytoplasmic	Chromosome13	2395	4990425..4992819	WGD or Segmental
	MeGSTU44	Manes.14G168000.1	211	24238.2	5.34	-0.155	Cytoplasmic	Chromosome14	1268	26997541..26998808	Dispersed
	MeGSTU45	Manes.15G101100.1	218	25215.4	6.35	-0.225	Cytoplasmic	Chromosome15	1558	7928076..7929633	WGD or Segmental
	MeGSTU46	Manes.15G041000.1	233	27325.5	6.18	-0.254	Cytoplasmic	Chromosome15	1235	3179262..3180496	Dispersed
	MeGSTU47	Manes.16G031600.1	221	25493.4	6.02	-0.266	Cytoplasmic	Chromosome16	964	3762808..3763771	Tandem
	MeGSTU48	Manes.16G031500.1	221	25417.1	5.29	-0.323	Cytoplasmic	Chromosome16	1877	3755891..3757767	Tandem
	MeGSTU49	Manes.16G031400.1	221	25582.4	5.52	-0.297	Cytoplasmic	Chromosome16	1922	3752624..3754545	Tandem
DHAR	MeDHAR1	Manes.01G117300.1	272	30006.6	8.78	-0.187	Chloroplast、Mitochondrial	Chromosome01	5284	31434533..31439816	Dispersed
	MeDHAR2	Manes.10G037200.1	212	23709.5	5.92	-0.174	Cytoplasmic	Chromosome10	3614	3693156..3696769	Dispersed
Theta	MeGSTT1	Manes.01G062500.1	229	26188	5.85	-0.217	Cytoplasmic	Chromosome01	3822	25960417..25964238	WGD or Segmental
	MeGSTT2	Manes.01G062600.1	250	28483.1	9.43	-0.267	Cytoplasmic、Nuclear	Chromosome01	3667	25980700..25984366	Tandem
	MeGSTT3	Manes.02G023100.2	250	28279.6	8.87	-0.242	Cytoplasmic、Nuclear	Chromosome02	3623	2053215..2056837	Proximal
	MeGSTT4	Manes.02G022900.2	229	25756.5	6.2	-0.159	Cytoplasmic	Chromosome02	3778	2025022..2028799	WGD or Segmental
Zeta	MeGSTZ1	Manes.01G266000.4	222	25164.1	5.32	-0.044	Chloroplast	Chromosome01	4299	42056727..42061025	Dispersed
	MeGSTZ2	Manes.06G016600.3	224	25475.3	6.22	-0.221	Mitochondrial、Cytoplasmic	Chromosome06	4640	2742075..2746714	Dispersed
Phi	MeGSTF1	Manes.01G216200.4	217	24486	5.66	-0.18	Cytoplasmic	Chromosome01	2243	38539119..38541361	WGD or Segmental
	MeGSTF2	Manes.01G130900.1	210	24239.8	6.18	-0.313	Cytoplasmic	Chromosome01	1546	32411450..32412995	WGD or Segmental
	MeGSTF3	Manes.02G089100.1	210	24306.1	6.61	-0.277	Cytoplasmic	Chromosome02	3505	7002501..7006005	WGD or Segmental
	MeGSTF4	Manes.02G081800.1	214	24701.4	5.72	-0.235	Cytoplasmic	Chromosome02	2683	6407374..6410056	Dispersed
	MeGSTF5	Manes.02G089200.1	210	24330	6.25	-0.298	Cytoplasmic	Chromosome02	3084	7007955..7011038	Tandem
	MeGSTF6	Manes.02G143300.1	225	26202.2	6.32	-0.219	Cytoplasmic	Chromosome02	1594	10984990..10986583	Dispersed
	MeGSTF7	Manes.05G064800.1	213	23806.4	6.16	-0.164	Cytoplasmic	Chromosome05	2648	5368908..5371555	WGD or Segmental
	MeGSTF8	Manes.18G008600.1	218	24374.9	7.68	-0.372	Cytoplasmic	Chromosome18	2710	1132231..1134940	Dispersed
TCHQD	MeTCHQD1	Manes.02G168700.8	267	31453.3	9.34	-0.409	Mitochondrial、Cytoplasmic、Nuclear	Chromosome02	3288	13283148..13286435	Singleton
EF1Bγ	MeEF1Bγ1	Manes.07G026000.2	424	48536.8	6.04	-0.494	Cytoplasmic	Chromosome07	3554	2813865..2817418	WGD or Segmental
	MeEF1Bγ2	Manes.10G116000.5	423	48224.6	6.24	-0.424	Cytoplasmic	Chromosome10	3264	28156069..28159332	WGD or Segmental
Lambda	MeGSTL1	Manes.07G105700.2	309	34860.4	6.33	-0.43	Chloroplast	Chromosome07	5162	31195911..31201072	Dispersed
	MeGSTL2	Manes.08G001300.1	240	27362.3	5.14	-0.29	Cytoplasmic	Chromosome08	3246	398996..402241	WGD or Segmental
	MeGSTL3	Manes.09G071119.1	215	24937.6	8.98	-0.32	Mitochondrial、Chloroplast	Chromosome09	1314	12162553..12163866	Tandem
	MeGSTL4	Manes.09G021800.2	241	27643.6	5.23	-0.335	Cytoplasmic	Chromosome09	5385	4510833..4516217	Dispersed
	MeGSTL5	Manes.09G071100.1	238	27159	5.52	-0.351	Cytoplasmic	Chromosome09	6534	12144860..12151393	WGD or Segmental
Omega	MeGSTO1	Manes.13G040400.1	411	45835.4	8.64	-0.275	PlasmaMembrane、Chloroplast	Chromosome13	1764	4668705..4670468	Dispersed
	MeGSTO2	Manes.16G057800.1	356	40891.4	6.8	-0.435	Nuclear、Mitochondrial	Chromosome16	8696	21642298..21650993	Dispersed
MAPEG	MeMAPEG1	Manes.14G171500.1	330	37085.2	9.14	-0.33	Chloroplast、Mitochondrial	Chromosome14	5964	28174970..28180933	Dispersed
	MeMAPEG2	Manes.18G011100.1	321	35904.9	8.75	-0.28	Chloroplast、Mitochondrial	Chromosome18	3359	1306692..1310050	Dispersed
