# Supplementary material for: Genome-Wide Identification, Evolution and Expression Analysis of the Glutathione S-Transferase Supergene Family in Euphorbiaceae
Source: Front Plant Sci. 2022 Mar 10;13:808279. doi: 10.3389/fpls.2022.808279 (PMC8963715; doi:10.3389/fpls.2022.808279)
Supplement: Supplementary Table 5 — Results of evolutionary selection stress analysis of GST supergene family in Euphorbiaceae. [file Table_5.XLSX]

## Sheet: Sheet1
Species	Gene 1	Gene 2	Ka	Ks	Ka/Ks	EffectiveLen	AverageS-sites	AverageN-sites	cN	cS	pN	pS
Ricinus communis	Rc08T018812.1	Rc10T022087.1	0.335143	2.29253	0.146189	918	220.25	697.75	188.583	157.417	0.270273	0.714718
Manihot esculenta	Manes.02G126200.1	Manes.09G098900.1	0.358197	3.10556	0.11534	645	139.667	505.333	143.917	103.083	0.284796	0.738067
	Manes.03G090500.1	Manes.15G101100.1	0.0767774	0.33394	0.229914	648	141	507	37	38	0.0729783	0.269504
	Manes.03G155200.1	Manes.12G039900.1	0.268712	2.08088	0.129134	654	145.167	508.833	114.917	102.083	0.225843	0.703215
	Manes.09G098800.1	Manes.01G167401.1	0.35435	2.73901	0.129371	654	143.5	510.5	144.167	104.833	0.282403	0.730546
	Manes.04G124100.1	Manes.11G046000.1	0.202933	1.13588	0.178657	651	140.583	510.417	90.75	82.25	0.177796	0.585062
	Manes.07G029200.1	Manes.10G113500.1	0.106256	0.356768	0.297829	648	145	503	49.8333	41.1667	0.0990722	0.283908
	Manes.13G042200.1	Manes.03G155200.1	0.298232	1.4924	0.199833	654	144.667	509.333	125.333	93.6667	0.246073	0.647465
	Manes.12G039900.1	Manes.13G042200.1	0.0981155	0.370478	0.264835	669	147.083	521.917	48	43	0.0919687	0.292351
	Manes.01G062500.1	Manes.02G022900.2	0.0682478	0.434192	0.157183	681	157.25	523.75	34.1667	51.8333	0.0652347	0.329624
	Manes.01G130900.1	Manes.02G089100.1	0.0699564	0.48084	0.145488	624	139.917	484.083	32.3333	49.6667	0.0667929	0.354973
	Manes.07G026000.2	Manes.10G116000.5	0.0335339	0.384203	0.0872817	1263	282.167	980.833	32.1667	84.8333	0.0327952	0.30065
	Manes.08G001300.1	Manes.09G071100.1	0.0930373	0.41707	0.223074	708	159.417	548.583	48	51	0.0874981	0.319916
Arabidopsis thaliana	AT3G55040.1	AT5G02780.1	0.352802	1.99342	0.176983	708	165.25	542.75	152.75	115.25	0.281437	0.697428
	AT1G02920.1	AT4G02520.1	0.178659	0.681275	0.262242	627	143.167	483.833	76.9167	64.0833	0.158973	0.447614
	AT3G03190.1	AT5G17220.1	0.194933	0.815494	0.239036	642	146.833	495.167	85	73	0.171659	0.497162
	AT1G17190.1	AT1G78340.1	0.271618	1.1243	0.24159	654	140.917	513.083	116.917	82.0833	0.227871	0.582496
	AT1G27130.1	AT1G69920.1	0.191107	1.37916	0.138568	678	159.333	518.667	87.5	100.5	0.168702	0.630753
	AT5G17220.1	AT3G03190.1	0.194933	0.815494	0.239036	642	146.833	495.167	85	73	0.171659	0.497162
	AT4G02520.1	AT1G02920.1	0.178659	0.681275	0.262242	627	143.167	483.833	76.9167	64.0833	0.158973	0.447614
	AT1G78340.1	AT1G17190.1	0.271618	1.1243	0.24159	654	140.917	513.083	116.917	82.0833	0.227871	0.582496
	AT1G69920.1	AT1G27130.1	0.191107	1.37916	0.138568	678	159.333	518.667	87.5	100.5	0.168702	0.630753
Hevea brasiliensis	XP_021652560.1	XP_021642507.1	0.198733	0.599977	0.331235	663	143.667	519.333	90.6667	59.3333	0.174583	0.412993
	XP_021652636.1	XP_021642581.1	0.217954	0.798647	0.272903	666	145.667	520.333	98.4167	71.5833	0.189142	0.491419
	XP_021673212.1	XP_021656947.1	0.353072	0.973334	0.362745	675	147.667	527.333	148.5	80.5	0.281606	0.545147
	XP_021683641.1	XP_021638849.1	0.283339	0.997284	0.28411	633	144.583	488.417	115.25	79.75	0.235967	0.551585
	XP_021640157.1	XP_021645151.1	0.0882927	0.39115	0.225726	681	154.75	526.25	43.8333	47.1667	0.0832937	0.304793
	XP_021638083.1	XP_021666857.1	0.067063	0.234622	0.285834	720	158.833	561.167	36	32	0.0641521	0.201469
	XP_021675011.1	XP_021647904.1	0.195512	0.386921	0.505302	639	153.833	485.167	83.5	46.5	0.172106	0.302275
