# Supplementary material for: Genome-Wide Identification, Evolution and Expression Analysis of the Glutathione S-Transferase Supergene Family in Euphorbiaceae
Source: Front Plant Sci. 2022 Mar 10;13:808279. doi: 10.3389/fpls.2022.808279 (PMC8963715; doi:10.3389/fpls.2022.808279)
Supplement: Supplementary Table 6 — The primers used in this study. [file Table_6.XLSX]

## Sheet: Sheet1
Gene	Forward primer(5′→3′)	Reverse primer(5′→3′)
RcActin	TTGGCAGTCTCAAGTTCTTGCTC	GTGCTTGATTCTGGTGATGGC
RcGSTU3	CCCTGAAACTGAAAGAGTCACTTG	GGCTGCACTACCCTTGAGAG
RcGSTU4	ACCTGGGCAAGTCCATTCAG	GCTGCAACACTTCTTGACGG
RcGSTU8	CCAGAACCTCCTCTCTTGCC	AAGTACCCAAGACGCCCATC
RcGSTU10	ATTGAAGAGACATGGCCGGAG	ATTGCCTGAAACCAATGAGCG
RcGSTU13	AGCTGTAGCCAGGTTTTGGG	ACTCCCATGGCGTGTTCTTC
RcGSTU15	GGGTGAGGATAGCATTGGCA	AACCCAGAACCTGGCATGAG
RcGSTU18	CCCTTATGATCGAGCCGTAGC	CGGAGTTGGAACCAATGGAC
RcGSTU20	TGAAGGTGTTGGGAGGTTGG	GGGATCCAACCCAAGGCTAC
RcGSTU21	ACAAGAGCCCTGAGCTTCTC	ACTGCGGAGAACTCCCCTTA
RcGSTU23	AGGTGTTGGGAGGATGGTTC	CAGGCAAAACAGGGTTGTGT
