# Supplementary material for: Genome-Wide Identification, Evolution and Expression Analysis of the Glutathione S-Transferase Supergene Family in Euphorbiaceae
Source: Front Plant Sci. 2022 Mar 10;13:808279. doi: 10.3389/fpls.2022.808279 (PMC8963715; doi:10.3389/fpls.2022.808279)
Supplement: Supplementary Table 7 — The links and accession numbers of the data in this study. [file Table_7.XLSX]

## Sheet: Sheet1
Data Sources
Species	Data type	Accession numbers	Links
Arabidopsis thaliana	genome	GCF_000001735.4	https://www.arabidopsis.org/download/index-auto.jsp?dir=%2Fdownload_files%2FGenes%2FTAIR10_genome_release https://www.ncbi.nlm.nih.gov/assembly/GCF_000001735.4/
Ricinus communis	genome	GCA_019578655.1	http://oilplants.iflora.cn/Download/castor_download.html https://www.ncbi.nlm.nih.gov/assembly/GCA_019578655.1/
Jatropha curcas	genome	GCA_014843425.1	https://www.ncbi.nlm.nih.gov/assembly/GCF_014843425.1/
Hevea brasiliensis	genome	GCA_001654055.1 GCA_010458925.1	https://www.ncbi.nlm.nih.gov/assembly/GCF_001654055.1 https://www.ncbi.nlm.nih.gov/assembly/GCA_010458925.1/
Manihot esculenta	genome	LTYI02000000	https://phytozome-next.jgi.doe.gov/info/Mesculenta_v8_1 https://www.ncbi.nlm.nih.gov/nuccore/LTYI02000000
Arabidopsis thaliana	transcriptome sequencing	E-AFMX-9	http://bar.utoronto.ca/efp2/Arabidopsis/Arabidopsis_eFPBrowser2.html https://www.ebi.ac.uk/arrayexpress/experiments/E-AFMX-9/
Ricinus communis	transcriptome sequencing	ERX021375, ERX021376, ERX021377, ERX021378, ERX021379，GSE138039, SRX6909848, SRX6909867, SRX6909868, SRX6909869, SRX6909870, SRX6909871	https://www.ncbi.nlm.nih.gov/geo/query/acc.cgi?acc=GSM4097172 https://www.ncbi.nlm.nih.gov/bioproject/PRJEB2660
